# Supplementary material for: Microvascular Complications and Cancer Risk in Type 2 Diabetes: A Population-Based Study
Source: Cancers (Basel). 2025 May 23;17(11):1760. doi: 10.3390/cancers17111760 (PMC12153810; doi:10.3390/cancers17111760)
Supplement: Supplementary file 1 [file cancers-17-01760-s001.zip]

Archive with 1 entries (1 files):
- cancers-3642671-supplementary.pdf
